# Supplementary material for: The Crystal Structure of Bacillus thuringiensis Tpp80Aa1 and Its Interaction with Galactose-Containing Glycolipids
Source: Toxins (Basel). 2022 Dec 8;14(12):863. doi: 10.3390/toxins14120863 (PMC9784298; doi:10.3390/toxins14120863)
Supplement: Supplementary file 1 [file toxins-14-00863-s001.zip]

Archive with 1 entries (1 files):
- toxins-2040583-supplementary.pdf
